# Supplementary material for: Multi-Responsive Molecular Encapsulation and Release Based on Hydrogen-Bonded Azo-Macrocycle
Source: Molecules. 2023 May 30;28(11):4437. doi: 10.3390/molecules28114437 (PMC10254748; doi:10.3390/molecules28114437)
Supplement: Supplementary file 1 [file molecules-28-04437-s001.zip]

Archive with 1 entries (1 files):
- molecules-2372016-supplementary.pdf
